# Supplementary material for: Synergistic Effects of Bacteriophage vB_Eco4-M7 and Selected Antibiotics on the Biofilm Formed by Shiga Toxin-Producing Escherichia coli
Source: Antibiotics (Basel). 2022 May 25;11(6):712. doi: 10.3390/antibiotics11060712 (PMC9219966; doi:10.3390/antibiotics11060712)
Supplement: Supplementary file 1 [file antibiotics-11-00712-s001.zip]

Archive with 1 entries (1 files):
- antibiotics-1743318-supplementary.pdf
